# Supplementary material for: Ozone-Oxidation of Glucose to Formic Acid over Polyoxmetalates
Source: Molecules. 2026 Jan 29;31(3):467. doi: 10.3390/molecules31030467 (PMC12899537; doi:10.3390/molecules31030467)
Supplement: Supplementary file 1 [file molecules-31-00467-s001.zip]

Archive with 1 entries (1 files):
- molecules-4005688-supplementary.pdf
